# Supplementary material for: Synthesis and Characterization of Spirocyclic Mid-Block Containing Triblock Copolymer
Source: Polymers (Basel). 2023 Mar 28;15(7):1677. doi: 10.3390/polym15071677 (PMC10097252; doi:10.3390/polym15071677)
Supplement: Supplementary file 1 [file polymers-15-01677-s001.zip]

Archive with 1 entries (1 files):
- polymers-2268373-supplementary.pdf
